# Supplementary material for: Vitamin D Receptor rs731236 Polymorphism Modulates Cancer Cachexia Susceptibility and Overall Survival: A Real-World Study on Context-Dependent Vitamin D Signalling
Source: Int J Mol Sci. 2026 Jun 27;27(13):5816. doi: 10.3390/ijms27135816 (PMC13361905; doi:10.3390/ijms27135816)
Supplement: Supplementary file 1 [file ijms-27-05816-s001.zip]

Archive with 1 entries (1 files):
- ijms-4398486-supplementary.pdf
